# Supplementary material for: Cooperative Effect of ZIF-67-Derived Hollow NiCo-LDH and MoS2 on Enhancing the Flame Retardancy of Thermoplastic Polyurethane
Source: Polymers (Basel). 2022 May 29;14(11):2204. doi: 10.3390/polym14112204 (PMC9183196; doi:10.3390/polym14112204)
Supplement: Supplementary file 1 [file polymers-14-02204-s001.zip]

Archive with 1 entries (1 files):
- polymers-1745988-supplementary.pdf
